# Supplementary material for: Changes in T lymphocyte subsets in patients with acute neuromyelitis optica spectrum disorder
Source: Front Immunol. 2025 Sep 22;16:1654533. doi: 10.3389/fimmu.2025.1654533 (PMC12497765; doi:10.3389/fimmu.2025.1654533)
Supplement: Supplementary file 2 [file Table2.xlsx]

## Sheet: panel 1
							Comp-BV421-A- , Comp-APC-A+	Comp-BV421-A+ , Comp-APC-A+	Comp-BV421-A+ , Comp-APC-A-	Comp-BV421-A- , Comp-APC-A-			Comp-PE-A- , Comp-PE-Cy7-A+	Comp-PE-A+ , Comp-PE-Cy7-A+	Comp-PE-A+ , Comp-PE-Cy7-A-	Comp-PE-A- , Comp-PE-Cy7-A-	Comp-BV510-A- , Comp-APC-Cy7-A+	Comp-BV421-A- , Comp-APC-A+	Comp-BV421-A+ , Comp-APC-A+	Comp-BV421-A+ , Comp-APC-A-	Comp-BV421-A- , Comp-APC-A-			Comp-PE-A- , Comp-PE-Cy7-A+	Comp-PE-A+ , Comp-PE-Cy7-A+	Comp-PE-A+ , Comp-PE-Cy7-A-	Comp-PE-A- , Comp-PE-Cy7-A-	Comp-BV510-A+ , Comp-APC-Cy7-A-	Comp-BV421-A- , Comp-APC-A+	Comp-BV421-A+ , Comp-APC-A+	Comp-BV421-A+ , Comp-APC-A-	Comp-BV421-A- , Comp-APC-A-			Comp-PE-A- , Comp-PE-Cy7-A+	Comp-PE-A+ , Comp-PE-Cy7-A+	Comp-PE-A+ , Comp-PE-Cy7-A-	Comp-PE-A- , Comp-PE-Cy7-A-
Number	Group(1,pre- glucocorticoid treatment;2,glucocorticoid treatment;3,health controls)	Sex (male,1;female,2）	age (yaer)	Anti-AQP4 antibody (1, positive;0,negative)	Lymphocytes	single cell	HLA-DR+ CD38-	HLA-DR+CD38+	HLA-DR-CD38+	HLA-DR-CD38-	HLD-DR+	CD38+	TEMRA	TN	TCM	TEM	CD8+ Tcell	HLA-DR+CD38- CD8+Tcell	HLA-DR+CD38+CD8+Tcell	HLA-DR-CD38+CD8+Tcell	HLA-DR-CD38-CD8+Tcell	HLA-DR+CD8+Tcell	CD38+ CD8+Tcell	CD8+T EMRA	CD8+T N	CD8+T CM	CD8+T EM	CD4+ Tcell	HLA-DR+CD38-CD4+Tcell	HLA-DR+CD38+CD4+Tcell	HIA-DR-CD38+CD4+Tcell	HLA-DR-CD38-CD4+Tcell	HLA-DR+CD4+Tcell	CD38+CD4+Tcell	CD4+TEMRA	CD4+TN	CD4+TCM	CD4+TEM	PRE	GC	Controls
1	1	2	28	1	4.66	99.9	1.29	2.19	8.66	87.9	3.48	10.85	22.9	37.2	5.84	34.1	72.9	0.86	2.05	6.91	90.2	2.91	8.96	27.8	38.4	0.84	33	22.8	1.87	2.02	13.2	82.9	3.89	15.22	3.21	38	21.1	37.7	1	0	0
2	1	2	79	1	28.7	100	0.81	0.6	5.35	93.2	1.41	5.95	26.1	13.5	24.5	35.9	50	0.62	0.73	2.46	96.2	1.35	3.19	43.3	5.77	11.5	39.4	44.4	1.03	0.46	8.37	90.1	1.49	8.83	3.92	24.1	41.3	30.7	1	0	0
3	1	2	32	0	7.38	99.8	0.2	0.94	49.1	49.8	1.14	50.04	17.9	48.4	20.3	13.4	50.6	0.13	0.92	43.3	55.7	1.05	44.22	20.3	62	5.15	12.5	41	0.36	0.94	60.7	38	1.3	61.64	0.43	39.8	46.7	13	1	0	0
4	1	2	43	1	10.1	100	0.22	5.27	74.1	20.4	5.49	79.37	14.8	56.6	20.8	7.72	32.7	0.073	11	69.1	19.8	11.073	80.1	39.2	46.2	6.06	8.5	63.3	0.3	2.5	76.8	20.4	2.8	79.3	0.83	66.4	27.3	5.48	1	0	0
5	1	2	67	1	9.09	99.9	0.45	3.67	61.3	34.6	4.12	64.97	43.4	16.9	23.7	16.1	61.9	0.17	4.17	71.8	23.9	4.34	75.97	74.5	11	4.61	9.96	35.8	1.01	2.97	42.4	53.6	3.98	45.37	1.2	35.2	53.8	9.73	1	0	0
6	1	2	78	1	9.5	99.9	0.42	5.87	60.6	33.1	6.29	66.47	40.1	9.03	19.2	31.6	27.4	0.36	8.81	67.3	23.5	9.17	76.11	46.4	3.17	3.89	46.5	68.8	0.49	4.54	57.7	37.3	5.03	62.24	27.4	14.9	30	27.7	1	0	0
7	1	2	36	1	7.69	99.9	2.11	1.92	38.2	57.8	4.03	40.12	9.57	43.9	26	20.5	48.4	2.71	1.71	20.5	75.1	4.42	22.21	9.56	53.4	10	27	45.8	1.84	2.08	59.9	36.2	3.92	61.98	0.91	46.4	41.1	11.6	1	0	0
8	1	2	46	1	13.7	100	4.35	3.84	19.8	72	8.19	23.64	15.4	19.9	34.1	30.7	32.6	7.86	7.13	16.5	68.5	14.99	23.63	33.5	18	10.6	37.9	60.8	3.03	1.99	21.3	73.6	5.02	23.29	0.41	21.3	51.6	26.7	1	0	0
9	1	2	55	1	11.3	99.6	2.63	2.72	30.5	64.1	5.35	33.22	12.7	10.6	63.9	12.8	21.8	7.06	5.16	13.3	74.5	12.22	18.46	45.9	7.57	20.9	25.6	73.8	1.21	1.84	36.4	60.5	3.05	38.24	0.1	11.9	81.8	6.14	1	0	0
10	2	2	51	1	6	100	0.085	0.36	16.8	82.8	0.445	17.16	53.1	13.5	17.9	15.6	74.1	0.013	0.22	12.1	87.7	0.233	12.32	59.7	8.78	8.84	22.7	24.4	0.29	0.87	30.2	68.7	1.16	31.07	0.19	19.6	64	16.2	0	1	0
11	2	2	78	1	6.76	99.9	0.26	1.59	49.7	48.5	1.85	51.29	17.4	40.6	25.8	16.2	22.7	0.29	4.35	43.8	51.5	4.64	48.15	56.9	14.3	13	15.7	74.5	0.25	0.8	50.9	47.9	1.05	51.7	1.41	43.4	36.1	19.1	0	1	0
12	2	2	45	1	2.95	99.9	0.022	0.99	69.4	29.6	1.012	70.39	23.3	38.3	29.3	9.1	31.3	0.047	1.2	39	59.8	1.247	40.2	30	50.5	9.98	9.58	53.9	0.014	0.75	98.3	0.98	0.764	99.05	0.5	42.6	46.6	10.3	0	1	0
13	2	2	38	1	8.34	99.6	0.27	1.79	67.3	30.6	2.06	69.09	25	40.6	22.3	12	43.3	0.054	2.72	77.6	19.7	2.774	80.32	52.1	35.7	1.87	10.3	53.5	0.47	1.08	58.4	40.1	1.55	59.48	1.09	46.6	41.6	10.7	0	1	0
14	2	2	40	1	6.43	100	0.045	0.65	33	66.4	0.695	33.65	18.4	45.7	19.6	16.3	58	0.0078	0.74	27.8	71.5	0.7478	28.54	18.4	56.4	8.14	17.1	32.1	0.13	0.67	47.5	51.7	0.8	48.17	1.94	33.7	49.1	15.2	0	1	0
15	2	2	62	1	15.1	99.9	0.029	0.29	73.9	25.8	0.319	74.19	4.66	41	40.7	13.6	20.1	0.046	0.61	30.7	68.7	0.656	31.31	18.3	38.4	15.6	27.7	76.2	0.024	0.18	87.3	12.5	0.204	87.48	0.69	51.4	40.2	7.75	0	1	0
16	2	2	70	1	10.3	98.6	4.57	4.1	45.1	46.2	8.67	49.2	16.8	14.8	32.2	36.2	31.3	11.6	4.08	5.21	79.1	15.68	9.29	41.5	10	15.2	33.3	61.1	1.84	4.52	70.2	23.5	6.36	74.72	6.84	24.9	40.9	27.3	0	1	0
17	2	2	58	1	25	99.9	0.6	2.62	26.3	70.5	3.22	28.92	21.5	20	44.7	13.9	43.6	0.43	3.96	26	69.6	4.39	29.96	35.5	14.3	37.2	13	53.2	0.77	1.54	27.2	70.5	2.31	28.74	7.55	27.4	54.8	10.2	0	1	0
18	2	2	64	1	9.92	99.9	0.45	1.38	33	65.2	1.83	34.38	4.35	10.7	65.5	19.5	18.6	0.46	3.41	24.4	71.7	3.87	27.81	16.4	7.6	30	46	78.3	0.23	0.85	34.8	64.1	1.08	35.65	0.77	16.5	72.4	10.3	0	1	0
19	3	2	55		12.8	99.9	0.76	2.09	36.4	60.7	2.85	38.49	12.3	33.5	25.2	29	38.5	0.65	1.33	21.6	76.5	1.98	22.93	18.4	24.1	14	43.4	55.5	0.71	1.7	47.9	49.7	2.41	49.6	0.22	41.1	40.9	17.8	0	0	1
20	3	2	28		19.4	99.8	0.32	1.94	65.1	32.7	2.26	67.04	22.2	24.3	14.6	38.8	38.4	0.51	1.26	30.2	68	1.77	31.46	27.8	24.2	4.22	43.8	52.9	0.063	1.42	95.2	3.27	1.483	96.62	16.9	31.3	33.9	17.9	0	0	1
21	3	2	24		9.39	99.9	0.54	1.57	52.7	45.2	2.11	54.27	2.28	63.2	20.7	13.8	38.3	0.67	1.67	35.3	62.4	2.34	36.97	2.66	65.3	6.99	25.1	58.2	0.38	0.75	66	32.9	1.13	66.75	0.042	66	30.1	3.92	0	0	1
22	3	2	32		20.8	99.9	0.22	1.83	44.8	53.2	2.05	46.63	8.76	33.7	35.6	21.9	43.6	0.17	2.28	36.4	61.1	2.45	38.68	16.2	32.7	13.1	38	50.1	0.27	1.14	54.3	44.3	1.41	55.44	0.14	40.1	53.1	6.73	0	0	1
23	3	2	59		12.2	99.9	1.01	1.81	22.2	75	2.82	24.01	23.8	16.8	32.1	27.2	26.3	0.76	1.56	13.7	84	2.32	15.26	27.9	15.1	18.6	38.4	45.6	1.47	1.92	34.8	61.8	3.39	36.72	0.41	29.2	62	8.42	0	0	1
24	3	2	40		13.8	99.8	0.8	2.4	45.4	51.4	3.2	47.8	21.4	25	31.4	22.3	43.6	0.69	2.77	45.5	51	3.46	48.27	35.7	17.1	11.2	36	50.5	0.95	1.74	45.9	51.4	2.69	47.64	0.4	33.4	52.4	13.7	0	0	1
25	3	2	38		18.6	99.9	0.47	1.95	47.5	50.1	2.42	49.45	19.3	37.6	30.1	13	31.9	0.55	2.27	47	50.2	2.82	49.27	43.4	34.1	7.04	15.5	58.4	0.34	1.27	49.7	48.7	1.61	50.97	0.44	42.6	48.3	8.63	0	0	1
26	3	2	33		13.2	99.9	0.3	1.46	55.4	42.8	1.76	56.86	16.5	39.1	29.2	15.2	36.7	0.4	1.02	32.6	66	1.42	33.62	26.9	44.7	10.4	17.9	51.2	0.17	1.36	76.2	22.2	1.53	77.56	0.32	39.9	47	12.8	0	0	1
27	3	2	62		27.7	99.9	0.87	1.77	25.8	71.6	2.64	27.57	13.2	15	40.9	30.8	39.2	1.21	1.51	15.4	81.8	2.72	16.91	27.5	8.65	27.5	36.3	54.9	0.59	0.97	34.4	64.1	1.56	35.37	0.67	21.3	62.2	15.8	0	0	1
28	3	2	45		14.5	99.9	0.54	1.92	51.9	45.6	2.46	53.82	31	25.6	23.4	20	47.5	0.41	2.51	48	49.1	2.92	50.51	38.9	21.6	12.2	27.4	40.5	0.81	1.16	50.8	47.2	1.97	51.96	0.32	36.6	43.7	19.4	0	0	1
29	3	2	54		17.7	99.9	0.24	1.24	34.4	64.1	1.48	35.64	33.4	13.1	35.1	18.3	50.8	0.1	1	44.2	54.7	1.1	45.2	59.5	13.1	8.53	18.9	43.7	0.33	0.85	23.3	75.5	1.18	24.15	1.33	10.3	72.5	15.8	0	0	1
30	3	2	68		27	99.9	3.1	3.01	43	50.9	6.11	46.01	19	32.5	26.7	21.9	26.7	3.14	6.56	22.3	68	9.7	28.86	49.7	9.48	12.6	28.2	65.2	3.34	1.49	54	41.2	4.83	55.49	0.4	45.1	34.5	20	0	0	1
31	3	2	44		23.7	99.8	1.41	2.66	27.6	68.3	4.07	30.26	19.2	18.9	42.4	19.6	36.6	1.49	3.41	25.8	69.3	4.9	29.21	27.9	24.5	15.5	32.1	55	1.58	1.44	29.8	67.2	3.02	31.24	0.7	14.4	70.8	14.1	0	0	1
32	3	2	43		16.4	99.8	0.42	1.36	40.3	57.9	1.78	41.66	10.9	42.3	32.6	14.2	30.2	0.3	0.97	24.2	74.5	1.27	25.17	18.8	46.4	11.3	23.5	60.5	0.49	0.77	52.6	46.1	1.26	53.37	0.24	44.6	49.4	5.77	0	0	1
33	3	2	67		28.9	100	1.36	1.85	22.8	73.9	3.21	24.65	6.06	6.94	58.8	28.2	34.6	2.33	3.2	11.2	83.3	5.53	14.4	12	6.78	36.6	44.7	54.1	1	1.02	30.2	67.7	2.02	31.22	0.062	19.4	70.2	10.4	0	0	1
34	3	2	50		19.5	99.7	0.68	2.01	55.1	42.3	2.69	57.11	18.9	36.9	26	18.2	22.9	0.59	3.51	46.8	49.1	4.1	50.31	28.2	31.2	9.1	31.4	57.9	0.85	1.43	63.7	34	2.28	65.13	1.56	54	36.8	7.67	0	0	1
35	3	2	46		21.8	99.8	0.72	2.23	41.7	55.4	2.95	43.93	8.75	29.9	45	16.4	30.1	0.94	4.18	30.2	64.7	5.12	34.38	11.8	34.7	22.8	30.7	64.6	0.66	1.07	47.4	50.9	1.73	48.47	0.56	28.7	58.4	12.4	0	0	1
36	3	2	51		23.4	99.9	0.39	1.02	42.1	56.5	1.41	43.12	11.5	35.3	16.9	36.3	32.5	0.29	1.18	31.9	66.7	1.47	33.08	17	32.2	7.11	43.7	59.8	0.53	1	50.1	48.3	1.53	51.1	2.04	41.9	30.1	25.9	0	0	1
37	3	2	67		22.5	100	1.25	1.4	29.6	67.8	2.65	31	18.8	29.3	39.7	12.1	29.6	1.87	2.48	18.5	77.1	4.35	20.98	45	18.8	12.3	23.9	65.2	1.11	0.91	35.5	62.4	2.02	36.41	1.88	33.3	56.1	8.77	0	0	1
38	3	2	61		19.1	100	2.08	1.64	24.3	71.9	3.72	25.94	15	20.8	40	24.2	26.4	3.98	2.48	15	78.6	6.46	17.48	18.8	27.2	16.5	37.4	68.4	1.58	1.11	28.3	69	2.69	29.41	8.74	19	52.4	19.9	0	0	1
39	3	2	37		23.9	99.8	1.16	7.9	38.3	52.7	9.06	46.2	15.2	25.9	33.7	25.2	37.2	1.71	16.7	35.9	45.7	18.41	52.6	29.6	24.4	14.6	31.5	53.2	1.01	1.55	37.9	59.6	2.56	39.45	0.072	31.3	51.4	17.3	0	0	1
40	3	2	78		14.1	99.9	0.86	1.01	33.2	64.9	1.87	34.21	34	4.28	21.3	40.4	32.6	1.99	1.24	16.1	80.6	3.23	17.34	35.7	3.18	7.18	53.9	54.2	0.46	1.01	49.1	49.5	1.47	50.11	35.3	6.35	33.3	25.1	0	0	1
41	3	2	80		22.5	100	1.91	0.98	12.7	84.4	2.89	13.68	12.9	5.99	36.8	44.2	49.4	2.28	1.18	7.24	89.3	3.46	8.42	22.8	1.04	12.2	64	46	1.83	0.85	19.2	78.1	2.68	20.05	0.16	14.5	62.2	23.1	0	0	1
42	3	2	66		20.3	99.7	0.38	1.35	57.5	40.8	1.73	58.85	11.6	41.8	32.5	14.1	27.7	0.82	2.61	21.1	75.5	3.43	23.71	32.6	26.4	14.8	26.2	67.9	0.25	0.75	74	25	1	74.75	0.23	49	40.1	10.7	0	0	1
43	3	2	70		18.9	99.8	0.79	2.36	34.3	62.6	3.15	36.66	8.93	14.4	42.2	34.5	39	1.39	4.1	25.4	69.1	5.49	29.5	19.3	4.49	12.5	63.8	54.9	0.56	1.24	40.9	57.3	1.8	42.14	0.15	30.1	59	10.7	0	0	1

## Sheet: panel 2
							Comp-BV510-A, Comp-PerCP-Cy5-5-A subset	Comp-APC-Cy7-A- , Comp-FITC-A+	Comp-APC-Cy7-A+ , Comp-FITC-A+	Comp-APC-Cy7-A+ , Comp-FITC-A-	Comp-APC-Cy7-A- , Comp-FITC-A-	Comp-BV421-A+ , Comp-PE-Cy7-A-	Comp-APC-Cy7-A- , Comp-FITC-A+	Comp-APC-Cy7-A+ , Comp-FITC-A+	Comp-APC-Cy7-A+ , Comp-FITC-A-	Comp-APC-Cy7-A- , Comp-FITC-A-	Comp-BV421-A- , Comp-PE-Cy7-A-	Comp-APC-Cy7-A- , Comp-FITC-A+	Comp-APC-Cy7-A+ , Comp-FITC-A+	Comp-APC-Cy7-A+ , Comp-FITC-A-	Comp-APC-Cy7-A- , Comp-FITC-A-
Number	Group(1,pre- glucocorticoid treatment;2,glucocorticoid treatment;3,health controls)	Sex (male,1;female,2）	age (yaer)	Anti-AQP4 antibody (1, positive;0,negative)	Lymphocytes	single cell	CD3+CD4+	CD4+Th1	CD4+Th1Th17	CD4+Th17	CD4+Th2	CD4+TCM	CD4+TCM Th1	CD4+TCM Th1Th17	CD4+TCM Th17	CD4+TCM Th2	CD4+TEM	CD4+TEM Th1	CD4+TEM Th1Th17	CD4+TEM Th17	CD4+TEM Th2
1	1	2	28	1	4.34	100	2.63	28.7	4.78	9.84	56.6	8.88	25.8	3.23	14	57	56.9	30.7	7.05	11.6	50.7
2	1	2	79	1	12.2	100	24.4	46.7	18.4	12.1	22.8	12.9	36.2	13.6	15.7	34.4	69.9	47.4	23.7	12.9	15.9
3	1	2	32	0	7.19	99.9	15.9	20.2	14.3	41.5	23.9	47.9	26.6	19.7	30.3	23.4	10.5	26.4	18.4	27.9	27.2
4	1	2	43	1	8.73	99.8	48	21.4	6.84	29.4	42.4	28	44.3	10.4	19.5	25.8	5.24	38	11.8	18.5	31.7
5	1	2	67	1	9.23	99.9	25.9	19.8	16.2	24.7	39.3	50.6	22.3	23.5	33.7	20.4	13.9	36.7	24.6	15.7	23
6	1	2	78	1	7.64	100	38.2	22.6	13.2	20.4	43.8	28	39.9	22.5	20.8	16.8	28.4	37.7	16.1	8.88	37.3
7	1	2	36	1	5.96	99.5	29.2	17.8	17.5	53.3	11.4	44.5	29.3	19.6	26.7	24.5	16.2	37	29.7	21.6	11.6
8	1	2	46	1	10.5	99.5	47.2	23.1	23.5	21.3	32.1	52.7	27.7	37.3	21.8	13.2	27.1	40.6	29.3	10.3	19.8
9	1	2	55	1	13.3	99.8	59.4	35.1	21.6	16.5	26.8	77.8	32.3	34.2	17.7	15.8	10	24.6	36.9	20.4	18.2
10	2	2	51	1	5.65	99.8	5.29	28.2	10.4	24	37.3	50	21.4	9.02	22.9	46.7	32.3	23.4	12.4	31.5	32.7
11	2	2	78	1	6.63	99.7	34.9	19	4.74	13	63.2	33.8	22.9	7.24	25.2	44.6	22.9	16.5	5.46	9.45	68.6
12	2	2	45	1	3.97	99.9	19.1	23.6	10.8	15.7	50	57.5	31	14.3	29.5	25.1	0.18	25	3.12	25	46.9
13	2	2	38	1	7.42	100	31.5	20.1	5.4	24.8	49.7	38.7	30.6	8.37	23.9	37.2	9.87	30.6	7.83	17.1	44.4
14	2	2	40	1	6.63	100	23.2	33.6	17.4	29.3	19.7	47.5	40	19.5	25.1	15.3	20.6	55.3	29.5	10.6	4.62
15	2	2	62	1	13.3	100	51.3	23.8	11	22.9	42.3	51.6	34.7	19.8	22.1	23.5	3.2	49.5	18.7	13.2	18.5
16	2	2	70	1	9.21	98.3	40.2	15.7	15.1	22.1	47.1	39.3	14.3	26	34.4	25.3	29.6	13.5	17	26.5	42.9
17	2	2	58	1	22.5	100	35.8	30.7	12.6	15.6	41	47.6	32.8	22.4	20.3	24.4	20	55	23.2	12.9	8.94
18	2	2	64	1	7.78	100	46.4	26.5	16.8	30.5	26.3	83.2	25.9	17.1	34.5	22.4	3.14	33	18.7	24.8	23.5
19	3	2	55		8.38	100	35.6	25.6	5.31	20.4	48.7	38	39.1	9.63	19	32.2	21	44.6	5.55	7.23	42.6
20	3	2	28		10.9	99.2	34.3	29.9	8.66	15.2	46.3	47.7	45.3	33.6	10.4	10.7	0.82	35.2	13.7	14.3	36.8
21	3	2	24		7.05	100	39	17.9	2.43	9.43	70.3	30.5	32.6	6.78	15.5	45.1	7.57	53.1	8.89	11.7	26.3
22	3	2	32		12.5	100	38	26.1	7.12	20.7	46.1	44.1	35.5	15.6	22.4	26.5	12.4	56	15.1	12.6	16.3
23	3	2	59		7.58	100	29.1	31.2	7.23	13.4	48.2	55.5	37.5	13	18.8	30.7	13.3	46.7	15.4	17.1	20.7
24	3	2	40		10.9	100	33.9	38.6	8.23	13.7	39.4	47.8	43.8	18.5	15.9	21.8	17	55.3	6.21	6.38	32.1
25	3	2	38		12.8	100	33	30.5	3.11	6.41	60	38.8	44	9.56	10.7	35.8	17.1	64.9	7.25	5.93	21.9
26	3	2	33		7.42	100	35.1	33.3	4.35	19	43.4	56.3	48.7	12.6	14.5	24.2	1.31	51.1	2.72	1.99	44.2
27	3	2	62		20.6	100	28.4	35.7	8.02	10.4	45.9	70	39.8	12	15	33.3	7.15	37.6	4.17	7.37	50.9
28	3	2	45		9.46	100	34.1	40	7.32	6.15	46.5	39.5	50.8	11.5	12.5	25.2	23.5	50.6	7.49	7.86	34
29	3	2	54		11.2	100	30.3	36.4	20.5	17.3	25.8	57.3	37.3	29.6	16.8	16.3	23.6	42.6	35.8	12.4	9.26
30	3	2	68		23.2	99.9	38	21.6	7.44	26.1	44.8	31.7	31.3	15.1	23.7	29.8	18.2	38.9	6.61	8.29	46.2
31	3	2	44		21.8	99.9	36.9	37.6	12.8	17.1	32.5	61.8	41	17.4	17.8	23.7	20.5	32	13.2	15	39.8
32	3	2	43		12.4	99.8	38.3	20.8	7.68	27.3	44.2	44.5	34.6	7.89	12.6	44.9	11.7	41.6	22	16.7	19.7
33	3	2	67		23.2	99.9	36.6	38.2	12.5	13.1	36.2	69.8	39.2	12	12.5	36.4	16.6	52.1	15.7	7.28	24.9
34	3	2	50		19.1	99.9	27	17.3	6.83	26.6	49.3	36.7	26	13.5	34	26.5	10.1	42.7	16.1	20.4	20.8
35	3	2	46		20.8	99.9	43.8	30.1	6.61	13.9	49.3	58.8	38.2	15	17.3	29.5	7.36	36	14.5	11.3	38.2
36	3	2	51		21.1	99.9	39.3	34.6	7.54	20.2	37.6	27.5	43.6	7.87	14.3	34.3	27.9	33	6.63	9.5	50.9
37	3	2	67		22.8	98.1	40.5	24.9	9.35	19.9	45.9	45.4	24.6	15.6	29.8	30.1	18.5	41	25.2	16.2	17.6
38	3	2	61		18.6	99.1	40.5	29.6	14.4	23.4	32.6	46.6	36.5	12.8	24	26.7	27.3	39.5	18.6	11.8	30.2
39	3	2	37		27.3	99.5	23.9	20.5	13.5	25.5	40.5	41.8	34	19.3	20.7	26	24.6	36	39.7	13.4	11
40	3	2	78		17.1	98.1	32	22.6	7.28	18.4	51.8	57.5	48.7	15.7	13.2	22.5	5.5	40.2	8.22	6.57	45
41	3	2	80		22.1	99.1	26.3	32.4	15.7	18	34	44.3	36.3	15.4	14.4	33.9	41.4	46.8	24.7	11	17.6
42	3	2	66		22	97.7	39.7	15.7	7.57	24	52.8	43	29	17.3	27.1	26.5	8.41	24.2	8.83	12.3	54.7
43	3	2	70		22.3	99.1	36.2	28.6	8.66	19.2	43.5	52.1	33.8	7.59	16.4	42.2	20.1	41.5	16.3	17.4	24.8
